# Supplementary material for: Strong Antiproliferative Activity Observed in Hammett-Guided Electronic Modulation of GPx-Mimetic Pathways in Aryl Selenoureas
Source: Int J Mol Sci. 2026 Apr 16;27(8):3574. doi: 10.3390/ijms27083574 (PMC13115858; doi:10.3390/ijms27083574)
Supplement: Supplementary file 1 [file ijms-27-03574-s001.zip]

Archive with 1 entries (1 files):
- ijms-4222488-supplementary.pdf
